# Supplementary material for: Severe mitral stenosis masquerading as cardiogenic shock successfully managed with extracorporeal membrane oxygenation and percutaneous mitral commissurotomy: a case report
Source: Eur Heart J Case Rep. 2023 Nov 7;7(11):ytad553. doi: 10.1093/ehjcr/ytad553 (PMC10681707; doi:10.1093/ehjcr/ytad553)
Supplement: ytad553_Supplementary_Data [file ytad553_supplementary_data.zip]

Archive with 2 entries (2 files):
- Pre PTMC.mp4
- Post PTMC.mp4
